# Supplementary material for: TRIM28 is a target for paramyxovirus V proteins
Source: PLoS Pathog. 2025 Sep 8;21(9):e1013487. doi: 10.1371/journal.ppat.1013487 (PMC12431652; doi:10.1371/journal.ppat.1013487)
Supplement: S1 Dataset — (XLSX) [file ppat.1013487.s003.xlsx]

## Sheet: Fig. 1B
	Fig. 1B: Quantification shows TRIM28 co-precipitation levels differ between V proteins.
	Name	R1	R2	R3
	mCherry	0.488608	0.127097	1.0931
	HeV-V	21.7432	14.9519	2.26187
	MapV-V	12.3192	17.1518	5.42076
	MeV-V	74.7262	50.3712	26.8337
	MenV-V	49.1597	49.5899	28.0167
	MuV-V	42.7197	61.2189	55.0988
	NDV-V	30.0801	36.2323	21.1756
	NiV-V	9.03295	18.6169	2.89238
	PIV2-V	69.3836	100	100
	PIV5-V	19.534	30.4563	18.6371
	SeV-V	4.48972	18.8941	4.23603
	TioV-V	100	67.4405	32.1369

## Sheet: Fig. 2E
	Fig. 2E: Quantification of TRIM28 co-precipitation by chimeric V constructs.
		mCherry	PIV2	PIV5	Ch1	Ch2	Ch3	Ch4	Ch5	Ch6
	R1	1.10293	100	8.86431	135.425	28.7344	31.1094	124.01	13.5878	135.609
	R2	1.81355	100	14.7796	136.462	14.5508	13.4163	72.2818	10.5439	130.696
	R3	2.86596	100	19.2289	121.191	10.9412	16.0171	40.514	17.5449	53.8783

## Sheet: Fig. 2G
	Fig. 2G: Quantification of TRIM28 co-precipitation by PIV2-V mutants.
		mCherry	PIV2-V	PIV5-V	PIV2-V W178Y	PIV2-V A181G	PIV2-V Q186E	PIV2-V F190T
	R1	0.252767	100	4.40639	39.1427	63.3266	117.913	131.061
	R2	13.2062	100	26.6313	59.633	147.484	112.945	115.33
	R3	1.30169	100	26.05	50.1585	160.992	249.149	170.445

## Sheet: Fig. 2I
	Fig. 2I: Quantification of TRIM28 co-precipitation by PIV5-V and PIV5-V Y175W.
		mCherry	PIV2-V	PIV5-V	PIV5-V Y175W
	R1	3.10509	448.399	100	215.98
	R2	n/a	1986.78	100	339.107
	R3	58.0721	785.56	100	328.42

## Sheet: Fig. 4E-F
	Fig. 4E-F: Quantification of SUMO-modified TRIM28 levels during virus infections.
		R1	R2
	Mock, Ffluc Ab	1.27489	10.1487
	Mock, SUMO Ab	100	100
	Inf, PIV2, 8h	87.8788	69.8885
	Inf, PIV2, 16h	108.442	121.561
	Inf, PIV2, 24h	134.416	227.509
	Inf, PIV2, 40h	58.8745	202.974
	Inf, IAV, 8h	24.8918	4.05204
	Inf, IAV, 16h	27.0563	17.1376
		R1	R2
	Mock, Ffluc Ab	1.31796	11.1515
	Mock, SUMO Ab	100	100
	Inf, PIV5, 8h	153.213	86.6667
	Inf, PIV5, 16h	127.512	123.636
	Inf, PIV5, 24h	151.895	127.273
	Inf, PIV5, 40h	97.3641	107.879
	Inf, IAV, 8h	35.7496	75.1515
	Inf, IAV, 16h	73.8056	41.7576

## Sheet: Fig. 5C-H
	Fig. 5C-H: RT-qPCR analysis of viral and host ERE transcripts during paramyxovirus and IAV single- or co- infections.
	IAV M	Mock	PIV2	PIV5	IAV	PIV2+IAV	PIV5+IAV
	rel. to mock	1.00001	0.260273	0.687013	58174.8	23144.1	62538.3
		1	1.811	0.616533	58363.6	29521.8	37442.9
		1.0112	11.7075	0.289689	172188	61176.3	182722
	PIV2 P	Mock	PIV2	PIV5	IAV	PIV2+IAV	PIV5+IAV
	rel. to mock	1.0251	43523.4	4.3601	0.840933	64753.7	12.62
		1.0457	23629.1	0.456204	1.19868	50759.3	2.64312
		1.10581	107894	14.2855	10.1328	125447	3.55734
	PIV5 M	Mock	PIV2	PIV5	IAV	PIV2+IAV	PIV5+IAV
	rel. to mock	1	1.6808	12478.4	2.29848	3.64723	22275.3
		1	1.22766	179092	1.61995	4.77538	173918
		1.00542	9.43857	53215.6	1.93022	2.15839	102196
	HERVK14C	Mock	PIV2	PIV5	IAV	PIV2+IAV	PIV5+IAV
	rel. to IAV	9.34372	15.6562	11.6241	100	55.7584	83.4947
		28.8148	34.0537	18.5831	100	49.8069	128.3
		14.715	15.959	14.3338	100	36.2192	78.1811
	ERV9-1	Mock	PIV2	PIV5	IAV	PIV2+IAV	PIV5+IAV
	rel. to IAV	18.3026	22.8434	42.7538	100	76.8839	147.09
		41.8509	50.632	67.0889	100	73.2608	209.033
		20.3061	27.2376	41.3194	100	49.7988	179.815
	LTR13	Mock	PIV2	PIV5	IAV	PIV2+IAV	PIV5+IAV
	rel. to IAV	1.181	9.67382	2.35834	100	214.453	107.548
		3.00231	20.5649	4.85383	100	336.397	267.219
		1.23658	9.53119	2.79608	100	214.021	228.984

## Sheet: Fig. 5I-J
	Fig. 5I-J: RT-qPCR analysis of viral and host ERE transcripts in the presence of PIV2-V with and without IAV infection
	IAV M	mCherry + mock	PIV2-V + Mock	mCherry + IAV	PIV2-V + IAV
	rel. to mock	1	0.0219	95664.8	113470
		1	0.6123	3.75518e+06	3.84953e+06
		1	0.7074	2.08209e+06	3.02688e+06
	HERVK14C	mCherry + mock	PIV2-V + Mock	mCherry + IAV	PIV2-V + IAV
	rel. to IAV	9.00581	19.3004	100	55.8295
		26.4264	14.8733	100	72.5879
		12.8047	12.0441	100	71.2889
